# Supplementary material for: CAG-encoded polyglutamine length polymorphism in the human genome
Source: BMC Genomics. 2007 May 22;8:126. doi: 10.1186/1471-2164-8-126 (PMC1896166; doi:10.1186/1471-2164-8-126)
Supplement: Additional file 1 — Ethnic composition of control population. [file 1471-2164-8-126-S1.xls]

## Sheet: Sheet1
Additional file 1. Ethnic composition of control population
Ethnic background	No. of samples
African	16
East Asian	20
European	59
Native American	20
Other Asian	27
