# Supplementary material for: CAG-encoded polyglutamine length polymorphism in the human genome
Source: BMC Genomics. 2007 May 22;8:126. doi: 10.1186/1471-2164-8-126 (PMC1896166; doi:10.1186/1471-2164-8-126)
Supplement: Additional file 9 — Conditions for PCR amplification of CAGpolyQ repeats in 64 CAGpolyQ repeats. This table provides primer sequences, annealing temperatures and expected fragment sizes for screening these repeats. [file 1471-2164-8-126-S9.xls]

## Sheet: Sheet1
Additional file 9. Conditions for PCR amplification of CAGpolyQ repeats in 64 CAGpolyQ repeats
Gene Namea	Forward primer	Reverse primerb	Annealing temp (oC)c	Expected fragment size (bp) from Reference Genome
AR	GTGCGCGAAGTGATCCAGAAC	gtttCCAGGACCAGGTAGCCTGTGG	63	248
ARID1B	AACTGAAAACCGTTGGCGAAGC	gtttGTCCTTGGCGCCTCCATGTTG	ACC64	294
ARID3B	TTCGGAACTCATGGCCCTCTAC	gtttAAGGAGAGTCGGCTGTGTGACC	ACC60	345
ASCL1	GGAAAGCTCTGCCAAGATGGAG	gtttGCTGTCGCTTGACTTGCTTGG	ACC62	270
ATN1	CCCACCCACCAGTCTCAACAC	gtttAGGGAGGGAGACATGGCGTAAG	63	197
ATXN1	AACTGGAAATGTGGACGTAC	gtttCAACATGGGCAGTCTGAG	ACC58	216
ATXN2	CGTGGCCGAGGACGAGGAGAC	gtttGGCGTGCGAGCCGGTGTATGG	69	230
ATXN3	CATGGATGTGAACTCTGTCCTG	gtttTCAGACTAACTGCTCTTGCATTC	57	227
ATXN7	AAGGAGCGGAAAGAATGTCG	gtttCACGACTGTCCCAGCATCACTT	ACC56	302
BMP2K	CAGCAACTCCATTTACAGCATCG	gtttGCTGCATCAATTTCACACTACTTCC	60	219
BRD4	GGCCAACTCCCTCTGCTGGTC	gtttCTGCCCAGGAGCCGAGAGGAC	ACC65	214
C14orf4	CAGTGGCCCTGTCGGCTAAGG	gttTCCCTCCTCTGGTGTTGGTTTG	ACC62	386
C9orf43	GAGGATCAAGCTGGCTCTCTGG	gtttTTCCCATTCCAGGCTGTAGACC	62	169
CACNA1A	GCCATCGGCCTCGTCGTAGTC	gtttTTCGTGTAGGGCAGTAGTTCCGTAAG	ACC63	493
CHERP	GCCTTGACTTCAGCCTCCATCTG	gtttCTCAGGCCACCCTCATCAACG	64	191
CIZ1	TCCGAGACATGGGTCTGAGTAGC	gtttGGGAATGCAGCTGTGAAGCTC	62	367
CREBBP	GTCCTTGAGGCTGCTGGAACTG	gtttCCAACATGGCGAGTATGAATCC	61	175
CXorf6	CACAGTGTTCCCTGATCCGAAG	gtttAGAGCAGGCATGGAATCTGAGG	60	488
DCP1B	TCTGACAATGGGTGGAGGTCTG	gtttGTTTGGGAAGCAGGACAAAGC	61	238
DENND4B	TCTATGCCTTTCCCTGCCTGAG	gtttCAAGCTCCGGAATGTTGTCCTG	61	220
EP400	CGAGTATCCCTGTCCAGACCTAATG	gtttCCCTGGATCTGTGGAACTTGC	62	233
FOXP2	GCAAGAGCAGTTACATCTTCAGC	gtttCTGCAACTTTGACAGCAAGAGC	58	290
FRMPD3	GAGCTGCTGGCCAAGGTAGAAG	gtttTCATAACAGTCGCCGAAGTTGG	62	239
KCNN3	ATGGACACTTCTGGGCACTTCC	gtttGAGATTGAGCTGGCTGCCTTG	62	400
KIAA2018	GCATCTGAACTTCCTGTTGCAGAG	gtttTGTTCCAGCTCAAGGTGTATCTCAC	61	237
MAGI1	TGGCAAGAGAGGACTCAATCAT	gtttAGCCACATCAACAGGAAGACA	58	254
MAML2	CAAAGGCTGGCTTGGTAGAGATTG	gtttAAGCGAACCAGCAGATGCCTTC	63	345
MAML3a	CAGCAGGCAGGTGCTGAATAAG	gtttCCCTGCATCTCCCTCTCTCTTG	62	353
MAML3b	TGAGAAGCAGGCGTTTCTGGTC	gtttCCTGACCCACTTCAATGCAGAC	62	210
MED12	GTCCGTTCAACAGCCATCCTAC	gtttCAGATGAAATCCCAGTGCCTTACC	61	171
MEF2A	GCATCAAGTCCGAACCGATTTC	gtttCTCCCGATCACTGCCATCATAG	61	216
MINK1	TCATGAACGTGCCTGGAGAGTC	gtttGCTCCTCCTTCTGCTCCTCTATGC	ACC63	193
MLL2	GTCAGGGCCTTATGGGACACAG	gtttAAAGTGTTGAAGAGGCTTTGCTG	60	501
MN1	CTGTGCCCGACAGCTTCCCTTC	gtttCTGAGAACCACGCGCTCTCTTG	ACC60	403
NCOA3	CCGACAACAGAGGGTGGCTATG	gtttGAGGAGCTTGTGGCATTGTGG	62	207
NCOA6	ATCACCCAATGCAGCCTGTCTC	gtttCGAATTCCCTGTGGCTGTTG	58	195
NCOR2	GGCTGCCTTACTTGAGGAGGTC	gtttGAGCCCAGGTGCAGAGATTCAC	61	252
NFAT5	CTGGGCTCCCTTCCACCTAATC	gtttCTTTGGAGACGCCATTGTAGCC	ACC60	211
NUMBL	GGAAAGGCTGCAGGGCAGGAG	gtttCACCTTCAGAGGCTGAGCGATG	64	169
PAXIP1L	GACTCAAGTGTGGCGCTGTCTG	gtttGCAACAGCTACAGTTTCCACAGC	61	285
PCQAPa	GGAATCTGCCCTGTGGACTGAC	gtttACCCAGCATTGTGGCTGATGC	62	367
PCQAPb	ACCGAGTGCTGCTTGTTCTGTC	gtttCTGGTGGTGCTGTGTGTGATG	58	241
PHC1	ATCCACCTCCAGCAGAAACAGG	gtttAACTGAGGCGGCTTGATAGGTG	ACC63	378
PHLDA1	AGTGCAGTTCCTTGAGCTTGACC	gtttCGAGGAAGGGCTGCTGCTTATC	62	180
POLG	ATAGCACTTGCGGCTGCTGAG	gtttCAAAGCCAGGTGTTCTGACTCC	ACC61	238
POU3F2	GACATCAAGCCCTCGGTGGTG	gtttCTGGGCTGCGAGTAGAGCAAG	ACC60	282
POU6F2	CACTCCACATTCGCTTTCTCTCC	gtttGCCTGTTGCAGCTGAGATGTAGG	60	256
PRDM10	ACACGGCATCGTCCCTTCTTAC	gtttCCAGGGCAGTTCTTCCACAC	61	146
PRKCBP1	GAGGCTCGGTACCTTTCACAGC	gtttGCGGGTCGTGTGGAACTCATC	62	177
RAI1	AAGAGTTGCACAGCACCGACTG	gtttGCCCGTAGTGCTGATACTTGG	60	242
RUNX2	TGTGGCTGTTGTGATGCGTATTC	gtttGGCGGTGTAGCCTCTTACCTTG	ACC62	416
SATB1	TTTGTTCGTGGCCGGGTCTTC	gtttGATTGGAGACGGCTTTGTGTGG	64	242
SMARCA2	CCCTCACCTTTCAGTCCTGTCC	gtttCGAGTTGGACCATGGCATTATTC	60	329
SOCS7	TGAATTACCTCCGGTGCCCTTC	gtttCAGCTCTTGGTGCGAAAGAGG	62	202
ST6GALNAC5	TTTAGCGCTCACCACCATGTGC	gtttGTCCGCCACTCCGAGGTATCC	ACC65	224
TBP	GCCTTATGGCACTGGACTGACC	gtttGTGAGTGGAAGAGCTGTGGTG	61	282
TFEB	CAGGCCCTACCTTCAACACCTC	gtttCCCTGTGCTTTGAGGAGGACAC	62	307
THAP11	CCGCAAGACCTACACGGTACGC	gtttGTCTGGGCAGTGGAGGCAGAGG	ACC66	226
TNRC4	GGGTCTTTAAGGGCAGCACACC	gtttCCCATAACGAGGGCATTCCTG	61	354
TNRC6A	CAAGCGAGCTACAGCCAACAATC	gtttTTCACGAGGATACCGAGGCAAG	ACC63	155
TNRC6B	TGTCTGTCTCTCTTGGCCCTCAG	gtttCAGGTATTGGCCCTTTGGTTTG	61	199
TNS	TCTCCAAGTGGGCTCTTTCCTG	gtttCGGTATGTTCCGCTCTCAATCC	61	183
VEZF1	TGGTTAAGATCACAGAAGCATGAG	gtttCAGCTTCTTCCCACAGTCTCAG	58	244
ZNF384	GGTCAGGTCAAAGGAACACTGG	gtttAACCCGCCTGATCTTCAGCAAC	ACC60	286
aBoldface text indicates a gene known to cause disease by expansion of a polyglutamine-encoding CAG trinucleotide repeat.
bA 5'-GTTT tail was added to each reverse primer; 5'-GTT added to C14orf4
cStandard Taq polymerase used except where annealing temperature is preceeded by 'ACC' indicating the use of AccuPrime Taq polymerase.
